# Supplementary material for: Metabolomic analysis and mass spectrometry imaging after neonatal stroke and cell therapies in mouse brains
Source: Sci Rep. 2020 Dec 14;10:21881. doi: 10.1038/s41598-020-78930-x (PMC7736587; doi:10.1038/s41598-020-78930-x)
Supplement: Supplementary file 4 — Supplementary Dataset. [file 41598_2020_78930_MOESM4_ESM.xlsx]

## Sheet: Sheet1
Principal component analysis
	Negative correlation with PC1						Positive correlation with PC1
	KEGG ID	PC1	Factor	p value			KEGG ID	PC1	Factor	p value
		vector	loading					vector	loading
Isethionic acid	C05123	-0.125	0.967	1.89e-08		Ile	C00407	0.122	0.942	4.62e-07
Asn	C00152	-0.125	0.965	2.43e-08		Putrescine	C00134	0.121	0.938	6.98e-07
N-Acetylaspartic acid	C01042	-0.124	0.96	5.45e-08		2'-Deoxycytidine	C00881	0.121	0.935	9.16e-07
XA0065	No ID	-0.123	0.955	1.14e-07		Leu	C00123	0.12	0.933	1.15e-06
N-Acetylglutamic acid	C00624	-0.122	0.942	5.08e-07		Val	C00183	0.12	0.93	1.43e-06
N-Acetylneuraminic acid	C00270	-0.121	0.938	7.43e-07		Ornithine	C00077	0.119	0.92	3.19e-06
Succinic acid	C00042	-0.118	0.911	5.95e-06		Lys	C00047	0.117	0.908	7.22e-06
Creatine	C00300	-0.117	0.903	9.71e-06		Cystathionine	C00542	0.117	0.907	7.62e-06
Glu	C00025	-0.114	0.884	2.67e-05		XC0132	No ID	0.117	0.903	9.84e-06
GDP-glucose	C00394	-0.114	0.882	2.99e-05		Phe	C00079	0.115	0.894	1.65e-05
UDP-glucose	C00029	-0.113	0.874	4.33e-05		Pro	C00148	0.114	0.88	3.28e-05
Glutathione GSSG_divalent	C00127	-0.11	0.852	0.00011		ADMA	C03626	0.112	0.869	5.58e-05
Ethanolamine phosphate	C00346	-0.11	0.85	0.000117		Betaine	C00719	0.11	0.853	0.000104
CDP-choline	C00307	-0.109	0.841	0.000163		Guanidoacetic acid	C00581	0.11	0.852	0.000109
NADP	C00006	-0.108	0.837	0.000186		Trp	C00078	0.109	0.841	0.000167
1-Aminocyclopropane-1-carboxylic acid	C01234	-0.108	0.833	0.000216		Citrulline	C00327	0.108	0.835	0.000202
S-Adenosylmethionine	C00019	-0.107	0.828	0.000259		Arg	C00062	0.108	0.835	0.000206
UDP-N-acetylgalactosamine	C00203	-0.106	0.822	0.000305		Thr	C00188	0.107	0.829	0.000244
Saccharopine	C00449	-0.105	0.812	0.000425		Met	C00073	0.106	0.82	0.000334
Asp	C00049	-0.104	0.808	0.000469		myo-Inositol 1-phosphate	C01177	0.106	0.818	0.000352
XA0033	No ID	-0.104	0.805	0.000507		His	C00135	0.101	0.783	0.000933
CMP-N-acetylneuraminate	C00128	-0.102	0.787	0.000837		N8-Acetylspermidine	C01029	0.098	0.763	0.00152
Malic acid	C00149	-0.1	0.774	0.00116		N,N-Dimethylglycine	C01026	0.096	0.746	0.0022
GDP	C00035	-0.099	0.771	0.00125		Isobutyrylcarnitine	No ID	0.096	0.745	0.00225
Fumaric acid	C00122	-0.099	0.767	0.00136		Hypotaurine	C00519	0.096	0.741	0.00245
XA0019	No ID	-0.098	0.76	0.00163		O-Acetylcarnitine	C02571	0.095	0.739	0.00251
g-Butyrobetaine	C01181	-0.098	0.758	0.00169
XC0137	No ID	-0.097	0.749	0.00203
AMP	C00020	-0.096	0.746	0.0022
Pyridoxamine 5'-phosphate	C00647	-0.096	0.743	0.00233
N-Acetylglucosamine 1-phosphate	C04256	-0.096	0.742	0.0024
Phosphorylcholine	C00588	-0.092	0.715	0.00406
